# Supplementary material for: Influence of Fabrication Technique on Adhesion and Biofilm Formation of Candida albicans to Conventional, Milled, and 3D-Printed Denture Base Resin Materials: A Comparative In Vitro Study
Source: Polymers (Basel). 2023 Apr 10;15(8):1836. doi: 10.3390/polym15081836 (PMC10146129; doi:10.3390/polym15081836)
Supplement: Supplementary file 1 [file polymers-15-01836-s001.zip]

Archive with 1 entries (1 files):
- polymers-2236881-supplementary.xlsx
