# Supplementary material for: Influence of Fabrication Technique on Adhesion and Biofilm Formation of Candida albicans to Conventional, Milled, and 3D-Printed Denture Base Resin Materials: A Comparative In Vitro Study
Source: Polymers (Basel). 2023 Apr 10;15(8):1836. doi: 10.3390/polym15081836 (PMC10146129; doi:10.3390/polym15081836)
Supplement: Supplementary file 1 [file polymers-15-01836-s001.zip › polymers-2236881-supplementary.xlsx]

## Sheet: Sheet1
	Table S1: Average Optical Density (Avg OD) and Standard Deviation (STDEV)
	Conventional (n=9)	Avg OD	STDEV		Milled (n=9)	Avg OD	STDEV		3D Printed (n=9)	Avg OD	STDEV
	Denture 1	0.1	0.002082		Denture 1	0.05	8.5e-18		Denture 1	0.23	0.022368
	Denture 2	0.1	0.002082		Denture 2	0.05	0.001		Denture 2	0.22	0.004726
	Denture 3	0.1	0.002082		Denture 3	0.06	0.002646		Denture 3	0.23	0.024786
	Denture 4	0.1	0.003055		Denture 4	0.05	0.003464		Denture 4	0.21	0.021572
	Denture 5	0.09	0.001528		Denture 5	0.09	0.001732		Denture 5	0.21	0.007572
	Denture 6	0.1	0.001		Denture 6	0.08	0.004163		Denture 6	0.22	0.054745
	Denture 7	0.1	0.040119		Denture 7	0.02	0.008054		Denture 7	0.23	0.022916
	Denture 8	0.1	0.040119		Denture 8	0.02	0.008054		Denture 8	0.23	0.008054
	Denture 9	0.1	0.040119		Denture 9	0.02	0.008054		Denture 9	0.23	0.008054
	Mean	0.0988889	0.0146873		Mean	0.0488889	0.00412967		Mean	0.223333	0.0194214
	Relative mean	0.988889	0.146873		Relative mean	0.488889	0.0412967		Relative mean	2.23333	0.194214
	Conventional Control (n=2)	Avg OD	STDEV		Milled Control (n=2)	Avg OD	STDEV		3D Printed Control (n=2)	Avg OD	STDEV
	Denture 10	0.05	0.001732		Denture 10	0.05	0.003055		Denture 10	0.05	0.003055
	Denture 11	0.05	0.003055		Denture 11	0.04	0.040119		Denture 11	0.05	0.003055
	Mean	0.05	0.0023935		Mean	0.045	0.021587		Mean	0.05	0.003055
	Relative mean	0.5	0.023935		Relative mean	0.45	0.21587		Relative mean	0.5	0.03055
